# Supplementary material for: Efficacy and safety of artemisinin-based combination therapy for uncomplicated Plasmodium falciparum malaria in Sudan: a systematic review and meta-analysis
Source: Malar J. 2018 Mar 13;17:110. doi: 10.1186/s12936-018-2265-x (PMC5850971; doi:10.1186/s12936-018-2265-x)
Supplement: Supplementary file 1 — Additional file 1. Characteristics of all studies of this systematic review and meta-analysis (included, excluded and unpublished studies). [file 12936_2018_2265_MOESM1_ESM.xlsx]

## Sheet: ورقة1
Additional file 1 Summary characteristics of all studies of this systematic review and meta-analysis (included, excluded & unpublished studies)
No.	Reference	Author	Year of publication	Selection status	Begin	End	Setting	Sponsor (Drug Company)	Age	Excluded cases	Design	Blinding	Outcome		n	N	Sample size	Tool for Quality Assessment	Score (Out of 8)
1	20	Adam et al.,	2006	Included	2005-09-01	2005-11-01	Sudan	Dafra Pharma NV	All ages	Not mentioned	RCT	Yes	ACPR	AS+SMP f	36	39	73	Modified Jadad Scale	5
														AS+SMP l	33	34
2	30	Sagara et al.,	2009	Included (Sudan data)	2006-08-01	2007-05-01	New Hlafa	Co-Arinate FDC®, Dafra Pharma, Belgium for AS+SMP and Coartem®, Novartis for AL	> 6 months	Not mentioned	RCT	Yes	ACPR	AL	73	73	249	Modified Jadad Scale	5
														AS+SMP l	84	84
														AS+SMP f	92	92
3	23	Adeel et al.,	2016	Included	2010	2015	Sudan	Provided by WHO	≥ 6 months	Not mentioned	RCT	Not mentioned	ACPR	AL	544	550	1463	Modified Jadad Scale	4
														AS+SP	871	913
4	32	Elamin et al.,	2010	Included	2004-08-01	2007-01-01	Sinnar, and Kosti in the north, and Juba in the south	Beijing-China-Novartis Pharma	All ages	Not mentioned	CT	Yes	ACPR	AL	272	274	274	Modified Jadad Scale	4
5	28	Mohamed et al.,	2006	Included	Not mentioned		Not mentioned	Dafra Pharma, Turnhout, Belgium	Not mentioned	Not mentioned	RCT	Not mentioned	ACPR	AS+SP	67	67	137	Modified Jadad Scale	3
														AL	70	70
6	27	Ibrahium et al.,	2007	Included	2005-09-01	2005-11-01	New Halfa	Dafra Pharma NV (Turnhout, Belgium)	Not mentioned	Not mentioned	RCT	Not mentioned	ACPR	AS+SP	39	40	82	Modified Jadad Scale	4
														AS+AQ	40	42
7	29	Mukhtar et al.,	2007	Included	Not mentioned		Gedaref	Novartis, Amipharma Drug Laboratories and the National Malaria Control Programme Sudan	Not mentioned	Not mentioned	RCT	Not mentioned	ACPR	AS+SP	72	77	157	Modified Jadad Scale	5
														AL	73	80
8	19	Adam et al.,	2005	Included	2004-09-01	2004-10-01	New Halfa	Dafra Pharma (Beerse, Belgium)	All ages	Not mentioned	RCT	Yes	ACPR	AS+SP	30	30	60	Modified Jadad Scale	5
														SP	26	30
9	31	Elamin et al.,	2005	Included	2004-10-01	2004-11-01	Damazin, Kassala, Kosti, and Malakal	Dafra Pharma, Beerse, Belgium	All ages	Not mentioned	CT	Yes	ACPR	AS+SP	267	269	269	Modified Jadad Scale	6
10	34	Mohamed et al.,	2017	Included	2015-11-01	2016-01-01	Dazamin		All ages	Not mentioned	CT	Not mentioned	ACPR	AS+SP	51	61	116	Modified Jadad Scale	5
														DHA+PPQ	54	55
11	21	Adam et al.,	2010	Included	2009-12-01	2010-02-01	Sinnar	Duo-Cotecxin, Beijing for DHA-P and CoartemH; Novartis, Basel, Switzerland for AL	> 6 month	Not mentioned	RCT	Yes	ACPR	DHA+PPQ	75	75	149	Modified Jadad Scale	6
														AL	73	74
12	33	Gadalla et al.,	2013	Included	2012-01-01	2012-03-01	Kassala	Artecospe, Guilin pharmaceutical, China	All ages	Perg & concomitant illnesses	CT	Not mentioned	ACPR	AS+SP	59	63	63	Modified Jadad Scale	4
13	18	Adam et al.,	2005	Included	2003-10-01	2003-11-01	New Halfa	LariamB; Hoffmann–La Roche, Basel, Switzerland for mefloquine and Dafra Pharma, Beerse, Belgium for atesunate	All ages	New Halfa, antimalarial, allergy, pregnant, no consent	RCT	Not mentioned	ACPR	MQ	37	40	78	Modified Jadad Scale	4
														AS+MQ	36	38
14	25	Gadalla et al.,	2011	Included	Not mentioned		Gedaref, New Halfa	Novartis	All ages	Pregnant, other disease, severe malaria	RCT	Not mentioned	ACPR	AL	98	100	100	Modified Jadad Scale	5
15	26	Hamour et al.,	2005	Included	2003-09-01	2003-11-01	Nuba Mountains	Arsumax®, Sanofi for AS and Fansidar®, Roche for SP	6 Months to	Severe malaria, other fever, allergies	RCT	Yes	ACPR	AS+SP	52	57	112	Modified Jadad Scale	5
									< 5 years					AS+AQ	51	55
16	16	Abdallah et al.,	2012	Included	2011-10-01	2011-12-01	Kassala	CoartemW; Novartis, Basel, Switzerland	All ages	malnutrition, pregnancy, allergy	RCT	Yes	ACPR	AL	38	38	38	Modified Jadad Scale	4
17	Excluded	Eltahir et al.,	2010	Excluded	2009-08-01	2009-09-01	Singa	Guilin, Pharmaceutical Factory, Guangxi, People’s Republic of China	Children	Not mentioned	RCT	Yes	Not mentioned	AS		33	66	Modified Jadad Scale	3
														QN		33
18	Excluded	Malik et al.,	2006	Excluded	Not relevant		Not relevant	Not relevant	Not relevant	Not relevant	C. Study	No	Not relevant	Not relevant	1	1	1	STROBE	0.6
19	Excluded	Abdallah et al.,	2014	Excluded	Not mentioned		Kassala	Guilin Pharmaceutical Co. Ltd, Guilin, Guangxi, China	Not mentioned	Not mentioned	RCT	Not mentioned	Not mentioned	AS		47	94	Modified Jadad Scale	4
														QN		47
20	35	MCP-Sudan	Conducted in 2005	Included	Not mentioned		Sinnar	WHO and MCP-Sudan	All ages	Not mentioned	CT	Not mentioned	ACPR	AS+SP	113	116	138	Modified Jadad Scale	4
							Kosti							AL	22	22
21	36	MCP-Sudan	Conducted in 2006	Included	Not mentioned		Damazin	WHO and MCP-Sudan	All ages	Not mentioned	CT	Not mentioned	ACPR	AL	117	120	120	Modified Jadad Scale	4
							Sinnar
22	37	MCP-Sudan	Conducted in 2007	Included	Not mentioned		Damazin	WHO and MCP-Sudan	All ages	Not mentioned	CT	Not mentioned	ACPR	AS+SP	64	65	132	Modified Jadad Scale	4
							Kassala							AL	67	67
23	38	MCP-Sudan	Conducted in 2008	Included	Not mentioned		Kosti	WHO and MCP-Sudan	Not mentioned	Not mentioned	CT	Not mentioned	ACPR	AL	66	69	330	Modified Jadad Scale	4
							Sinnar							A+P	111	113
							Kosti							AS+SP	146	148
