# Supplementary material for: Efficacy and safety of artemisinin-based combination therapy for uncomplicated Plasmodium falciparum malaria in Sudan: a systematic review and meta-analysis
Source: Malar J. 2018 Mar 13;17:110. doi: 10.1186/s12936-018-2265-x (PMC5850971; doi:10.1186/s12936-018-2265-x)
Supplement: Supplementary file 2 — Additional file 2. Assessment of publication bias. [file 12936_2018_2265_MOESM2_ESM.xlsx]

## Sheet: ورقة1
Additional file 2 Assessment of publication bias
Author	Year of Publication	Sample size	Success rate (%)	SMD	SQRT(n)
Adam et al.,	2006	73	94.5	-0.42366	8.544
Sagara et al.,	2009	249	99.8	0.147713	15.7797
Adeel et al.,	2016	1463	96.7	4.08889	38.2492
Elamin et al.,	2010	274	99.3	0.228874	16.5529
Mohamed et al.,	2006	137	99.6	-0.215888	11.7047
Ibrahium et al.,	2007	82	96.3	-0.394442	9.05539
Mukhtar et al.,	2007	157	92.4	-0.150959	12.53
Adam et al.,	2005	30	98.4	-0.563257	5.47723
Elamin et al.,	2005	269	99.3	0.212642	16.4012
Mohamed et al.,	2017	116	90.5	-0.284063	10.7703
Adam et al.,	2010	149	99.3	-0.176931	12.2066
Gadalla et al.,	2013	63	93.7	-0.456124	7.93725
Adam et al.,	2005	38	98.7	-0.537285	6.16441
Gadalla et al.,	2011	100	98	-0.336006	10
Hamour et al.,	2005	112	92	-0.297049	10.583
Abdallah et al.,	2012	38	98.7	-0.537285	6.16441
MCP-Sudan	2005	138	97.8	-0.212642	11.7473
MCP-Sudan	2006	120	97.5	-0.271077	10.9545
MCP-Sudan	2007	132	99.2	-0.23212	11.4891
MCP-Sudan	2008	330	97.9	0.410674	18.1659
		Mean=	203.5
		Std. D=	308.03
