# Supplementary material for: Efficacy and safety of artemisinin-based combination therapy for uncomplicated Plasmodium falciparum malaria in Sudan: a systematic review and meta-analysis
Source: Malar J. 2018 Mar 13;17:110. doi: 10.1186/s12936-018-2265-x (PMC5850971; doi:10.1186/s12936-018-2265-x)
Supplement: Supplementary file 3 — Additional file 3. Characteristics of the included studies with 100% success rates. [file 12936_2018_2265_MOESM3_ESM.xlsx]

## Sheet: ورقة1
Additional file 3 Summary characteristics of the included studies with 100 success rate
No.	Author	Year of publication	Setting	Age	Design	Outcome	Drug type	n	N	Percent
1	Sagara et al.,	2009	New Hlafa	>6 months	RCT	ACPR	AL	73	73	1
							AS+SMP l	84	84
							AS+SMP f	92	92
2	Mohamed et al.,.	2006	Not mentioned	Not mentioned	RCT	ACPR	ASP	67	67	1
							AL	70	70
3	Adam et al.,	2005	New Halfa	All ages	RCT	ACPR	AS+SP	30	30	1
4	Adam et al.,	2010	Sinnar	≥ 6 month	RCT	ACPR	DHA+PPQ	75	75	1
5	Abdallah et al.,	2012	Kassala	All ages	RCT	ACPR	AL	38	38	1
6	MCP-Sudan	Conducted in 2005	Kosti	All ages	CT	ACPR	AL	22	22	1
7	MCP-Sudan	Conducted in 2007	Kassala	All ages	CT	ACPR	AL	67	67	1
