# Supplementary material for: Efficacy and safety of artemisinin-based combination therapy for uncomplicated Plasmodium falciparum malaria in Sudan: a systematic review and meta-analysis
Source: Malar J. 2018 Mar 13;17:110. doi: 10.1186/s12936-018-2265-x (PMC5850971; doi:10.1186/s12936-018-2265-x)
Supplement: Supplementary file 4 — Additional file 4. Comparisons of success rate based on different treatment regimens. [file 12936_2018_2265_MOESM4_ESM.xlsx]

## Sheet: ورقة1
Additional file 12 Comparisons of success rate based on different treatment regimens
No.	Drug used in the study	Drug used in the study	Number of studies	Drug efficacy
1	Artemether–Lumefantrine (Coartem)	AL	12	98.9% (98.4% - 99.4%)
2	Artesunate + Sulfadoxine-Pyrimethamine	AS+SP	12	97.1% (95.5% - 98.6%)
3	Artesunate-Sulphamethoxypyrazine-Pyrimethamine (fixed dose)	AS+SMP f	2	97.1% (90.5% - 100%)
4	Artesunate-Sulphamethoxypyrazine-Pyrimethamine (loose dose)	AS+SMP l	2	99.2% (97.7% - 100%)
5	Artesunate–Amodiaquine	AS+AQ	2	95.0% (90.2% - 99.8%)
6	Dihydroartemisinin–Piperaquine	DHA+PPQ	2	99.1% (97.5% - 100%)
7	Artesunate+Mefloquine	AS+MQ	1	94.74% (87.6% - 100%)
8	Artemisinin and Piperaquine (Artequick)	A+P	1	98.23% (95.8% - 100%)
