# Supplementary material for: Efficacy and safety of artemisinin-based combination therapy for uncomplicated Plasmodium falciparum malaria in Sudan: a systematic review and meta-analysis
Source: Malar J. 2018 Mar 13;17:110. doi: 10.1186/s12936-018-2265-x (PMC5850971; doi:10.1186/s12936-018-2265-x)
Supplement: Supplementary file 5 — Additional file 5. Adverse drug reactions of anti-malarial treatment. [file 12936_2018_2265_MOESM5_ESM.xlsx]

## Sheet: ورقة1
Additional file 5 adverse drug reactions of antimalarial treatment
No.	Drug used in the study	Number of studies mentioned ADRs	Frequency (percentage) of patients with ADRs relevant to specific treatment regimen
1	Artemether–Lumefantrine (Coartem) - (AL)	5	49/1537 (3.19)
2	Artesunate + Sulfadoxine-Pyrimethamine - (AS+SP)	4	64/1906 (3.36)
3	Artesunate-Sulphamethoxypyrazine-Pyrimethamine (a fixed-dose 24-hour regimen) - (AS+SMP f)	2	32/131 (24.43)
4	Artesunate-Sulphamethoxypyrazine-Pyrimethamine (loose dose) - (AS+SMP l)	2	26/118 (22.03)
5	Artesunate–Amodiaquine - (AS+AQ)	1	7/97 (7.22)
6	Dihydroartemisinin–Piperaquine - (DHA+PPQ)	1	5/130 (3.85)
7	Artesunate+Mefloquine (AS+MQ)	1	1/38 (2.63)
8	Total	11	184/3957(4.64)
